# Supplementary material for: Fusarium Oxysporum f. sp. Cannabis Isolated from Cannabis Sativa L.: In Vitro and In Planta Biocontrol by a Plant Growth Promoting-Bacteria Consortium
Source: Plants (Basel). 2021 Nov 11;10(11):2436. doi: 10.3390/plants10112436 (PMC8623994; doi:10.3390/plants10112436)
Supplement: Supplementary file 1 [file plants-10-02436-s001.zip]

Archive with 1 entries (1 files):
- plants-1389131-supplementary.pdf
